# Supplementary material for: Rare BANF1 Alleles and Relatively Frequent EMD Alleles Including ‘Healthy Lipid’ Emerin p.D149H in the ExAC Cohort
Source: Front Cell Dev Biol. 2019 Apr 5;7:48. doi: 10.3389/fcell.2019.00048 (PMC6459885; doi:10.3389/fcell.2019.00048)
Supplement: TABLE S1 — List of BANF1 variant alleles in ExAC. [file Table_1.XLSX]

## Sheet: BANF1
Chrom	Position	Reference	Alternate	Consequence	Protein Consequence	Transcript Consequence	Annotation	Allele Count	Allele Frequency	Number of Homozygotes	Allele Frequency	Allele Count African	Allele Number African	Homozygote Count African	Allele Count East Asian	Allele Number East Asian	Homozygote Count East Asian	Allele Count European (Non-Finnish)	Allele Number European (Non-Finnish)	Homozygote Count European (Non-Finnish)	Allele Count Finnish	Allele Number Finnish	Homozygote Count Finnish	Allele Count Latino	Allele Number Latino	Homozygote Count Latino	Allele Count Other	Allele Number Other	Homozygote Count Other	Allele Count South Asian	Allele Number South Asian	Homozygote Count South Asian
11	65770705	G	C	c.-16-1G>C		c.-16-1G>C	splice acceptor	1	8.365e-06	0	8.365e-06	0	9800	0	0	8506	0	0	65934	0	1	6588	0	0	11450	0	0	888	0	0	16384	0
11	65770725	A	T	p.Thr2Ser	p.Thr2Ser	c.4A>T	missense	1	8.317e-06	0	8.317e-06	0	9994	0	0	8574	0	1	66244	0	0	6602	0	0	11476	0	0	894	0	0	16446	0
11	65770740	C	T	p.His7Tyr	p.His7Tyr	c.19C>T	missense	2	1.66e-05	0	1.66e-05	0	10060	0	0	8590	0	2	66338	0	0	6604	0	0	11492	0	0	898	0	0	16476	0
11	65770746	G	A	p.Asp9Asn	p.Asp9Asn	c.25G>A	missense	2	1.659e-05	0	1.659e-05	0	10104	0	0	8600	0	2	66378	0	0	6602	0	0	11496	0	0	898	0	0	16484	0
11	65770746	G	C	p.Asp9His	p.Asp9His	c.25G>C	missense	2	1.659e-05	1	1.659e-05	0	10104	0	0	8600	0	0	66378	0	0	6602	0	0	11496	0	0	898	0	2	16484	1
11	65770787	C	A	p.Ser22Arg	p.Ser22Arg	c.66C>A	missense	3	2.481e-05	0	2.481e-05	3	10326	0	0	8628	0	0	66488	0	0	6586	0	0	11518	0	0	900	0	0	16486	0
11	65770795	G	A	p.Gly25Glu	p.Gly25Glu	c.74G>A	missense	1	8.266e-06	0	8.266e-06	0	10342	0	0	8634	0	1	66532	0	0	6582	0	0	11498	0	0	898	0	0	16496	0
11	65771136	G	A	p.Asp55Asn	p.Asp55Asn	c.163G>A	missense	1	8.237e-06	0	8.237e-06	0	10406	0	0	8654	0	1	66736	0	0	6614	0	0	11576	0	0	908	0	0	16512	0
11	65771142	G	T	p.Asp57Tyr	p.Asp57Tyr	c.169G>T	missense	1	8.237e-06	0	8.237e-06	0	10406	0	0	8654	0	0	66736	0	0	6614	0	1	11576	0	0	908	0	0	16512	0
11	65771144	CCT	C	p.Phe59ProfsTer50	p.Phe59ProfsTer50	c.174_175delCT	frameshift	1	8.237e-06	0	8.237e-06	0	10406	0	0	8654	0	0	66736	0	0	6614	0	1	11576	0	0	908	0	0	16512	0
11	65771161	T	C	p.Leu63Pro	p.Leu63Pro	c.188T>C	missense	1	8.237e-06	0	8.237e-06	1	10404	0	0	8654	0	0	66736	0	0	6614	0	0	11574	0	0	908	0	0	16510	0
11	65771182	A	C	p.Asn70Thr	p.Asn70Thr	c.209A>C	missense	1	8.238e-06	0	8.238e-06	0	10400	0	0	8654	0	0	66736	0	0	6614	0	0	11572	0	0	906	0	1	16510	0
11	65771188	A	G	p.Lys72Arg	p.Lys72Arg	c.215A>G	missense	1	8.238e-06	0	8.238e-06	0	10402	0	0	8654	0	1	66736	0	0	6614	0	0	11572	0	0	906	0	0	16508	0
11	65771196	C	T	p.Arg75Trp	p.Arg75Trp	c.223C>T	missense	1	8.239e-06	0	8.239e-06	0	10398	0	0	8654	0	0	66724	0	0	6612	0	1	11572	0	0	906	0	0	16508	0
11	65771197	G	A	p.Arg75Gln	p.Arg75Gln	c.224G>A	missense	2	1.648e-05	0	1.648e-05	0	10398	0	0	8654	0	2	66728	0	0	6614	0	0	11572	0	0	906	0	0	16508	0
11	65771208	G	A	p.Gly79Arg	p.Gly79Arg	c.235G>A	missense	1	8.24e-06	0	8.24e-06	0	10398	0	0	8652	0	1	66714	0	0	6612	0	0	11570	0	0	906	0	0	16508	0
11	65771247	T	C			c.*4T>C	3' UTR	1	8.244e-06	0	8.244e-06	0	10388	0	1	8654	0	0	66688	0	0	6604	0	0	11560	0	0	904	0	0	16498	0
11	65771248	C	T			c.*5C>T	3' UTR	1	8.246e-06	0	8.246e-06	0	10388	0	0	8646	0	1	66680	0	0	6600	0	0	11556	0	0	904	0	0	16494	0
11	65771250	C	G			c.*7C>G	3' UTR	1	8.246e-06	0	8.246e-06	0	10388	0	0	8648	0	1	66676	0	0	6600	0	0	11558	0	0	904	0	0	16496	0
11	65771257	G	C			c.*14G>C	3' UTR	1	8.247e-06	0	8.247e-06	0	10378	0	0	8648	0	1	66676	0	0	6600	0	0	11552	0	0	904	0	0	16496	0
11	65771269	C	T			c.*26C>T	3' UTR	1	8.251e-06	0	8.251e-06	0	10368	0	0	8646	0	0	66648	0	0	6594	0	0	11540	0	0	904	0	1	16492	0
11	65771273	C	T			c.*30C>T	3' UTR	1	8.251e-06	0	8.251e-06	0	10368	0	0	8644	0	1	66654	0	0	6596	0	0	11542	0	0	904	0	0	16494	0
11	65771278	T	C			c.*35T>C	3' UTR	1	8.253e-06	0	8.253e-06	0	10358	0	0	8644	0	0	66628	0	0	6598	0	1	11542	0	0	904	0	0	16494	0
11	65771279	C	T			c.*36C>T	3' UTR	1	8.254e-06	0	8.254e-06	0	10358	0	0	8644	0	1	66616	0	0	6594	0	0	11542	0	0	904	0	0	16490	0
11	65771287	T	G			c.*44T>G	3' UTR	2	1.652e-05	0	1.652e-05	0	10340	0	0	8644	0	2	66572	0	0	6586	0	0	11530	0	0	904	0	0	16492	0
11	65771288	G	T			c.*45G>T	3' UTR	1	8.261e-06	0	8.261e-06	0	10342	0	0	8640	0	0	66570	0	0	6588	0	1	11522	0	0	904	0	0	16492	0
11	65771289	C	A			c.*46C>A	3' UTR	1	8.267e-06	0	8.267e-06	1	10332	0	0	8636	0	0	66518	0	0	6576	0	0	11518	0	0	902	0	0	16474	0
11	65771292	C	G			c.*49C>G	3' UTR	4	3.307e-05	0	3.307e-05	0	10318	0	0	8638	0	4	66526	0	0	6580	0	0	11516	0	0	902	0	0	16488	0
11	65771293	C	T			c.*50C>T	3' UTR	1	8.271e-06	0	8.271e-06	0	10322	0	0	8626	0	0	66480	0	0	6580	0	1	11514	0	0	902	0	0	16482	0
