# Supplementary material for: Rare BANF1 Alleles and Relatively Frequent EMD Alleles Including ‘Healthy Lipid’ Emerin p.D149H in the ExAC Cohort
Source: Front Cell Dev Biol. 2019 Apr 5;7:48. doi: 10.3389/fcell.2019.00048 (PMC6459885; doi:10.3389/fcell.2019.00048)
Supplement: TABLE S2 — List of EMD variant alleles in ExAC. [file Table_2.XLSX]

## Sheet: EMD
Chrom	Position	Reference	Alternate	Consequence	Protein Consequence	Transcript Consequence	Annotation	Allele Count	Allele #	# Homozygotes	# Hemizygotes	Allele Frequency	Allele Count African	Allele Number African	Homozygote Count African	Allele Count East Asian	Allele Number East Asian	Homozygote Count East Asian	Allele Count European (Non-Finnish)	Allele Number European (Non-Finnish)	Homozygote Count European (Non-Finnish)	Allele Count Finnish	Allele Number Finnish	Homozygote Count Finnish	Allele Count Latino	Allele Number Latino	Homozygote Count Latino	Allele Count Other	Allele Number Other	Homozygote Count Other	Allele Count South Asian	Allele Number South Asian	Homozygote Count South Asian
X	153608050	G	C	p.Gly28Ala	p.Gly28Ala	c.83G>C	missense	1	76738	0	0	1.303e-05	0	6238	0	0	6129	0	1	41098	0	0	4155	0	0	8946	0	0	532	0	0	9640	0
X	153608070	G	A	p.Glu35Lys	p.Glu35Lys	c.103G>A	missense	1	79069	0	0	1.265e-05	0	6513	0	0	6222	0	0	42549	0	0	4380	0	1	9045	0	0	549	0	0	9811	0
X	153608070	GAGA	G	p.Lys37del	p.Lys37del	c.110_112delAGA	inframe deletion	2	79069	0	0	2.529e-05	1	6513	0	0	6222	0	1	42549	0	0	4380	0	0	9045	0	0	549	0	0	9811	0
X	153608079	ATCT	A	p.Phe39del	p.Phe39del	c.115_117delTTC	inframe deletion	1	79472	0	1	1.258e-05	0	6584	0	0	6241	0	1	42816	0	0	4405	0	0	9071	0	0	551	0	0	9804	0
X	153608115	C	T	p.Pro50Ser	p.Pro50Ser	c.148C>T	missense	2	78522	0	0	2.547e-05	0	6472	0	2	6245	0	0	42360	0	0	4430	0	0	9048	0	0	551	0	0	9416	0
X	153608116	C	A	p.Pro50His	p.Pro50His	c.149C>A	missense	1	78699	0	1	1.271e-05	0	6495	0	0	6256	0	1	42472	0	0	4436	0	0	9058	0	0	555	0	0	9427	0
X	153608128	C	G	p.Ser54Cys	p.Ser54Cys	c.161C>G	missense	1	78374	0	0	1.276e-05	0	6426	0	0	6252	0	0	42348	0	0	4437	0	1	9065	0	0	549	0	0	9297	0
X	153608134	C	T	p.Ala56Val	p.Ala56Val	c.167C>T	missense	1	78549	0	0	1.273e-05	0	6476	0	0	6259	0	1	42482	0	0	4453	0	0	9063	0	0	551	0	0	9265	0
X	153608137	C	T	p.Ser57Phe	p.Ser57Phe	c.170C>T	missense	1	78588	0	0	1.272e-05	0	6475	0	1	6262	0	0	42511	0	0	4459	0	0	9069	0	0	550	0	0	9262	0
X	153608140	C	T	p.Ser58Phe	p.Ser58Phe	c.173C>T	missense	1	78608	0	0	1.272e-05	0	6478	0	0	6261	0	0	42553	0	0	4461	0	0	9070	0	0	550	0	1	9235	0
X	153608308	A	T	p.Asn65Ile	p.Asn65Ile	c.194A>T	missense	1	87432	0	0	1.144e-05	1	8461	0	0	6636	0	0	47758	0	0	4530	0	0	9311	0	0	626	0	0	10110	0
X	153608317	G	C	p.Arg68Thr	p.Arg68Thr	c.203G>C	missense	1	87478	0	1	1.143e-05	0	8471	0	0	6636	0	0	47786	0	0	4530	0	0	9313	0	0	626	0	1	10116	0
X	153608320	G	T	p.Gly69Val	p.Gly69Val	c.206G>T	missense	1	87491	0	1	1.143e-05	0	8473	0	0	6636	0	0	47797	0	0	4530	0	0	9313	0	0	626	0	1	10116	0
X	153608351	A	C	p.Lys79Asn	p.Lys79Asn	c.237A>C	missense	1	87495	0	0	1.143e-05	1	8470	0	0	6636	0	0	47797	0	0	4530	0	0	9315	0	0	624	0	0	10123	0
X	153608355	G	A	p.Asp81Asn	p.Asp81Asn	c.241G>A	missense	1	87487	0	0	1.143e-05	0	8470	0	0	6634	0	1	47793	0	0	4530	0	0	9315	0	0	622	0	0	10123	0
X	153608600	A	G	p.Asn91Ser	p.Asn91Ser	c.272A>G	missense	19	84959	0	8	0.0002236	0	8122	0	0	6563	0	19	46080	0	0	4354	0	0	9234	0	0	605	0	0	10001	0
X	153608618	A	C	p.Glu97Ala	p.Glu97Ala	c.290A>C	missense	1	85578	0	0	1.169e-05	0	8207	0	0	6606	0	0	46416	0	0	4422	0	0	9265	0	1	608	0	0	10054	0
X	153608621	G	A	p.Ser98Asn	p.Ser98Asn	c.293G>A	missense	1	85624	0	0	1.168e-05	0	8210	0	0	6606	0	1	46442	0	0	4428	0	0	9269	0	0	608	0	0	10061	0
X	153608642	A	G	p.Tyr105Cys	p.Tyr105Cys	c.314A>G	missense	1	85830	0	1	1.165e-05	0	8220	0	0	6612	0	0	46553	0	0	4480	0	0	9270	0	0	613	0	1	10082	0
X	153608650	C	T	p.Pro108Ser	p.Pro108Ser	c.322C>T	missense	1	85771	0	0	1.166e-05	0	8199	0	0	6610	0	0	46505	0	0	4491	0	1	9272	0	0	611	0	0	10083	0
X	153608662	G	T	p.Gly112Cys	p.Gly112Cys	c.334G>T	missense	2	85738	0	1	2.333e-05	0	8185	0	0	6605	0	0	46477	0	0	4503	0	0	9275	0	0	612	0	2	10081	0
X	153608681	G	A	p.Arg118His	p.Arg118His	c.353G>A	missense	2	85720	0	1	2.333e-05	0	8208	0	0	6607	0	1	46436	0	0	4506	0	1	9273	0	0	612	0	0	10078	0
X	153608687	C	T	p.Ser120Leu	p.Ser120Leu	c.359C>T	missense	1	85809	0	0	1.165e-05	0	8234	0	0	6608	0	1	46492	0	0	4507	0	0	9278	0	0	612	0	0	10078	0
X	153608713	G	A	p.Ala129Thr	p.Ala129Thr	c.385G>A	missense	2	85627	0	0	2.336e-05	1	8212	0	0	6607	0	1	46362	0	0	4508	0	0	9263	0	0	612	0	0	10063	0
X	153609116	C	T	p.His135Tyr	p.His135Tyr	c.403C>T	missense	1	87130	0	0	1.148e-05	0	8471	0	1	6628	0	0	47456	0	0	4521	0	0	9307	0	0	626	0	0	10121	0
X	153609125	G	A	p.Asp138Asn	p.Asp138Asn	c.412G>A	missense	2	87177	0	0	2.294e-05	0	8479	0	1	6629	0	1	47492	0	0	4522	0	0	9308	0	0	626	0	0	10121	0
X	153609141	C	T	p.Ser143Phe	p.Ser143Phe	c.428C>T	missense	16	87239	0	11	0.0001834	0	8485	0	0	6629	0	16	47546	0	0	4524	0	0	9308	0	0	626	0	0	10121	0
X	153609149	G	A	p.Glu146Lys	p.Glu146Lys	c.436G>A	missense	2	87280	0	0	2.291e-05	0	8485	0	0	6629	0	1	47585	0	0	4522	0	1	9309	0	0	628	0	0	10122	0
X	153609158	G	C	p.Asp149His	p.Asp149His	c.445G>C	missense	58	87282	0	19	0.0006645	0	8480	0	55	6629	0	0	47591	0	0	4522	0	2	9311	0	0	627	0	1	10122	0
X	153609246	C	T	p.Arg152Cys	p.Arg152Cys	c.454C>T	missense	3	87318	0	2	3.436e-05	0	8477	0	0	6629	0	3	47633	0	0	4521	0	0	9308	0	0	628	0	0	10122	0
X	153609247	G	A	p.Arg152His	p.Arg152His	c.455G>A	missense	1	87313	0	0	1.145e-05	0	8474	0	0	6629	0	1	47630	0	0	4522	0	0	9308	0	0	628	0	0	10122	0
X	153609250	C	T	p.Pro153Leu	p.Pro153Leu	c.458C>T	missense	5	87320	0	1	5.726e-05	0	8473	0	0	6629	0	2	47641	0	2	4522	0	0	9306	0	1	628	0	0	10121	0
X	153609252	A	G	p.Met154Val	p.Met154Val	c.460A>G	missense	1	87326	0	1	1.145e-05	0	8477	0	0	6629	0	1	47640	0	0	4523	0	0	9307	0	0	628	0	0	10122	0
X	153609253	T	C	p.Met154Thr	p.Met154Thr	c.461T>C	missense	1	87336	0	0	1.145e-05	0	8479	0	0	6629	0	0	47646	0	0	4523	0	1	9309	0	0	628	0	0	10122	0
X	153609258	G	A	p.Gly156Ser	p.Gly156Ser	c.466G>A	missense	34	87327	0	6	0.0003893	33	8475	0	0	6629	0	1	47644	0	0	4522	0	0	9309	0	0	626	0	0	10122	0
X	153609258	G	C	p.Gly156Arg	p.Gly156Arg	c.466G>C	missense	9	87327	0	2	0.0001031	0	8475	0	0	6629	0	9	47644	0	0	4522	0	0	9309	0	0	626	0	0	10122	0
X	153609261	C	T	p.Arg157Trp	p.Arg157Trp	c.469C>T	missense	1	87325	0	1	1.145e-05	0	8477	0	0	6628	0	0	47640	0	0	4523	0	0	9307	0	0	628	0	1	10122	0
X	153609262	G	A	p.Arg157Gln	p.Arg157Gln	c.470G>A	missense	7	87321	0	3	8.016e-05	0	8475	0	0	6625	0	5	47644	0	0	4521	0	2	9307	0	0	628	0	0	10121	0
X	153609319	C	T	p.Ser176Phe	p.Ser176Phe	c.527C>T	missense	1	87342	0	0	1.145e-05	1	8479	0	0	6624	0	0	47656	0	0	4524	0	0	9306	0	0	631	0	0	10122	0
X	153609349	C	T	p.Ser186Phe	p.Ser186Phe	c.557C>T	missense	1	87392	0	0	1.144e-05	0	8481	0	0	6621	0	1	47702	0	0	4523	0	0	9311	0	0	631	0	0	10123	0
X	153609364	T	C	p.Met191Thr	p.Met191Thr	c.572T>C	missense	1	87399	0	1	1.144e-05	0	8477	0	0	6624	0	1	47704	0	0	4529	0	0	9311	0	0	631	0	0	10123	0
X	153609367	C	T	p.Ser192Phe	p.Ser192Phe	c.575C>T	missense	1	87400	0	1	1.144e-05	0	8481	0	0	6625	0	1	47701	0	0	4529	0	0	9311	0	0	631	0	0	10122	0
X	153609373	C	T	p.Ser194Leu	p.Ser194Leu	c.581C>T	missense	3	87388	0	1	3.433e-05	0	8482	0	0	6625	0	0	47687	0	0	4529	0	0	9311	0	0	631	0	3	10123	0
X	153609379	C	T	p.Ser196Phe	p.Ser196Phe	c.587C>T	missense	1	87367	0	0	1.145e-05	0	8478	0	1	6625	0	0	47669	0	0	4529	0	0	9313	0	0	631	0	0	10122	0
X	153609390	T	C	p.Trp200Arg	p.Trp200Arg	c.598T>C	missense	2	87320	0	1	2.29e-05	0	8471	0	0	6625	0	2	47640	0	0	4521	0	0	9312	0	0	631	0	0	10120	0
X	153609399	C	T	p.Arg203Cys	p.Arg203Cys	c.607C>T	missense	1	87365	0	0	1.145e-05	0	8479	0	0	6627	0	1	47678	0	0	4526	0	0	9311	0	0	628	0	0	10116	0
X	153609400	G	A	p.Arg203His	p.Arg203His	c.608G>A	missense	4	87334	0	0	4.58e-05	0	8475	0	3	6627	0	1	47656	0	0	4526	0	0	9311	0	0	627	0	0	10112	0
X	153609402	C	G	p.Arg204Gly	p.Arg204Gly	c.610C>G	missense	17	87318	0	5	0.0001947	0	8473	0	0	6627	0	0	47646	0	0	4526	0	17	9310	0	0	625	0	0	10111	0
X	153609402	C	T	p.Arg204Cys	p.Arg204Cys	c.610C>T	missense	3	87318	0	0	3.436e-05	0	8473	0	0	6627	0	3	47646	0	0	4526	0	0	9310	0	0	625	0	0	10111	0
X	153609403	G	A	p.Arg204His	p.Arg204His	c.611G>A	missense	1	87313	0	1	1.145e-05	0	8473	0	0	6627	0	1	47641	0	0	4526	0	0	9310	0	0	625	0	0	10111	0
X	153609412	G	C	p.Arg207Pro	p.Arg207Pro	c.620G>C	missense	8	87282	0	8	9.166e-05	0	8469	0	0	6627	0	0	47622	0	0	4526	0	0	9308	0	0	625	0	8	10105	0
X	153609421	A	C	p.Asn210Thr	p.Asn210Thr	c.629A>C	missense	1	87220	0	0	1.147e-05	0	8457	0	0	6627	0	0	47585	0	0	4525	0	0	9308	0	0	625	0	1	10093	0
X	153609423	C	T	p.Arg211Cys	p.Arg211Cys	c.631C>T	missense	1	87230	0	1	1.146e-05	0	8463	0	1	6627	0	0	47595	0	0	4525	0	0	9308	0	0	625	0	0	10087	0
X	153609424	G	A	p.Arg211His	p.Arg211His	c.632G>A	missense	1	87218	0	1	1.147e-05	0	8460	0	0	6627	0	0	47587	0	0	4525	0	0	9308	0	0	625	0	1	10086	0
X	153609438	G	A	p.Gly216Arg	p.Gly216Arg	c.646G>A	missense	9	87136	0	2	0.0001033	9	8461	0	0	6630	0	0	47527	0	0	4523	0	0	9308	0	0	622	0	0	10065	0
X	153609454	G	T	p.Arg221Leu	p.Arg221Leu	c.662G>T	missense	14	86963	0	2	0.000161	0	8450	0	0	6632	0	0	47425	0	0	4514	0	14	9302	0	0	621	0	0	10019	0
X	153609454	G	A	p.Arg221His	p.Arg221His	c.662G>A	missense	1	86963	0	0	1.15e-05	0	8450	0	0	6632	0	1	47425	0	0	4514	0	0	9302	0	0	621	0	0	10019	0
X	153609463	C	T	p.Pro224Leu	p.Pro224Leu	c.671C>T	missense	2	86922	0	1	2.301e-05	0	8448	0	2	6628	0	0	47394	0	0	4505	0	0	9303	0	0	621	0	0	10023	0
X	153609469	G	C	p.Trp226Ser	p.Trp226Ser	c.677G>C	missense	2	86857	0	0	2.303e-05	2	8437	0	0	6626	0	0	47351	0	0	4505	0	0	9302	0	0	621	0	0	10015	0
X	153609490	T	C	p.Leu233Pro	p.Leu233Pro	c.698T>C	missense	1	86635	0	1	1.154e-05	0	8421	0	0	6618	0	1	47226	0	0	4476	0	0	9290	0	0	620	0	0	9984	0
X	153609496	T	C	p.Phe235Ser	p.Phe235Ser	c.704T>C	missense	1	86510	0	0	1.156e-05	0	8409	0	1	6615	0	0	47150	0	0	4463	0	0	9282	0	0	620	0	0	9971	0
X	153609498	G	A	p.Val236Met	p.Val236Met	c.706G>A	missense	1	86439	0	0	1.157e-05	0	8407	0	0	6612	0	1	47108	0	0	4461	0	0	9279	0	0	618	0	0	9954	0
X	153609504	G	A	p.Val238Ile	p.Val238Ile	c.712G>A	missense	3	86282	0	2	3.477e-05	0	8388	0	0	6608	0	2	46999	0	0	4451	0	1	9276	0	0	618	0	0	9942	0
X	153609510	T	C	p.Phe240Leu	p.Phe240Leu	c.718T>C	missense	1	86105	0	1	1.161e-05	0	8377	0	0	6602	0	0	46880	0	0	4428	0	0	9268	0	0	617	0	1	9933	0
X	153609520	A	C	p.Tyr243Ser	p.Tyr243Ser	c.728A>C	missense	1	85503	0	0	1.17e-05	0	8309	0	0	6565	0	1	46544	0	0	4370	0	0	9236	0	0	613	0	0	9866	0
X	153609538	A	G	p.Glu249Gly	p.Glu249Gly	c.746A>G	missense	3	83112	0	1	3.61e-05	0	8064	0	0	6428	0	3	45236	0	0	4145	0	0	9057	0	0	595	0	0	9587	0
